# Supplementary material for: Improving Photocatalytic Activity for Formaldehyde Degradation by Encapsulating C60 Fullerenes into Graphite-like C3N4 through the Enhancement of Built-in Electric Fields
Source: Molecules. 2023 Aug 2;28(15):5815. doi: 10.3390/molecules28155815 (PMC10420677; doi:10.3390/molecules28155815)
Supplement: Supplementary file 1 [file molecules-28-05815-s001.zip]

Archive with 1 entries (1 files):
- molecules-2476327-supplementary.pdf
